# Supplementary material for: A systematic literature review and (network) meta-analysis of the effectiveness of ceftolozane/tazobactam versus aminoglycosides/polymyxins and ceftazidime/avibactam for treating adult patients with multidrug-resistant Pseudomonas aeruginosa infections
Source: Antimicrob Agents Chemother. 2026 Jan 14;70(2):e00735-25. doi: 10.1128/aac.00735-25 (PMC12888884; doi:10.1128/aac.00735-25)
Supplement: Table S2 — Quality assessment of studies included in the meta-analysis and network meta-analysis. [file aac.00735-25-s0002.xlsx]

## Sheet: JBI RoB assessment 
Table S2. Quality assessment of studies included in the meta-analysis and network meta-analysis
Cohort Studies
Record information														Risk-of-bias judgements	Comments
Ref ID	First author	Year	1. Were the two groups similar and recruited from the same population?	2. Were the exposures measured similarly to assign people to both exposed and unexposed groups?	3. Was the exposure measured in a valid and reliable way?	4. Were confounding factors identified?	5. Were strategies to deal with confounding factors stated?	6. Were the groups/participants free of the outcome at the start of the study (or at the moment of exposure)?	7. Were the outcomes measured in a valid and reliable way?	8. Was the follow up time reported and sufficient to be long enough for outcomes to occur?	9. Was follow up complete, and if not, were the reasons to loss to follow up described and explored?	10. Were strategies to address incomplete follow up utilized?	11. Was appropriate statistical analysis used?
NR	Almangour	2023	Y	Y	Y	Y	N	PY	Y	Y	NI	NI	Y	Low risk	Follow up 30-90 days depending on outcome
NR	Almangour	2022	Y	Y	Y	Y	N	PY	Y	Y	NI	NI	Y	Low risk	Follow up 30-90 days depending on outcome
NR	Hakeam	2022	Y	Y	Y	NI	N	PY	Y	NI	NA	NA	Y	Unclear risk	NA
NR	Mogyorodi	2022	Y	Y	Y	Y	Y	Y	Y	PY	NI	NA	Y	Low risk	NA
NR	Shah	2024	Y	Y	Y	Y	Y	PY	Y	Y	Y	NI	Y	Low risk	Follow up 90 days
NR	El Nekidy	2024	Y	Y	Y	NI	Y	Y	Y	Y	Y	NI	Y	Low risk	Follow up 30 days
NR	Lodise	2024	Y	Y	Y	Y	Y	Y	Y	Y	NI	NI	Y	Low risk	Follow up 30 day readmission
NR	Balandin	2021	NA	NA	Y	N	N	Y	Y	NI	NI	NI	Y	Unclear risk	NA
NR	Bassetti	2019	NA	NA	PY	N	NA	Y	Y	Y	NI	NA	Y	Unclear risk	Follow up 21 months
NR	Bosaeed	2020	NA	NA	PY	N	NA	Y	Y	NI	NI	NI	NI	Unclear risk	NA
NR	Diaz-Canestro	2018	NA	NA	PY	N	NA	Y	Y	NI	NI	NI	Y	Unclear risk	NA
NR	Escola-Verge	2018	NA	NA	PY	N	NA	Y	Y	Y	NI	NI	Y	Unclear risk	Follow up 90 days
NR	Gallagaher	2018	NA	NA	Y	N	Y	Y	Y	NI	NA	NA	Y	Unclear risk	NA
NR	Hart	2021	NA	NA	PY	Y	N	Y	Y	NI	NA	NA	Y	Unclear risk	NA
NR	Rodríguez-Núñez	2019	NA	NA	Y	N	NA	Y	Y	NI	NA	NA	Y	Unclear risk	NA
NR	Navrette-Rouco	2022	NA	NA	PY	N	NA	Y	Y	N	NA	NA	Y	Unclear risk	NA
Cross-sectional studies
Record information											Risk-of-bias judgements	Comments
Ref ID	First author	Year	1. Were the criteria for inclusion in the sample clearly defined?	2. Were the study subjects and the setting described in detail?	3. Was the exposure measured in a valid and reliable way?	4. Were objective, standard criteria used for measurement of the condition?	5. Were confounding factors identified?	6. Were strategies to deal with confounding factors stated?	7. Were the outcomes measured in a valid and reliable way?	8. Was appropriate statistical analysis used?
NR	Pedro	2024	Y	Y	Y	Y	N	NA	Y	PY	Low risk	NA
NR	Neves	2023	Y	Y	Y	Y	N	NA	Y	Y	Low risk	NA
Case-control studies
Record information													Risk-of-bias judgements	Comments
Ref ID	First author	Year	1. Were the groups comparable other than the presence of disease in cases or the absence of disease in controls?	2. Were cases and controls matched appropriately?	3. Were the same criteria used for identification of cases and controls?	4. Was exposure measured in a standard, valid and reliable way?	5. Was exposure measured in the same way for cases and controls?	6. Were confounding factors identified?	7. Were strategies to deal with confounding factors stated?	8. Were outcomes assessed in a standard, valid and reliable way for cases and controls?	9. Was the exposure period of interest long enough to be meaningful?	10. Was appropriate statistical analysis used?
NR	Fernández-Cruz	2019	Y	Y	PY	Y	Y	Y	N	PY	NI	Y	Low risk	NA
NR	Vena	2020	Y	Y	NI	NI	NI	N	NA	NA	NI	Y	Unclear risk	NA
Case Series
Record information													Risk-of-bias judgements	Comments
Ref ID	First author	Year	1. Were there clear criteria for inclusion in the case series?	2. Was the condition measured in a standard, reliable way for all participants included in the case series?	3. Were valid methods used for identification of the condition for all participants included in the case series?	4. Did the case series have consecutive inclusion of participants?	5. Did the case series have complete inclusion of participants?	6. Was there clear reporting of the demographics of the participants in the study?	7. Was there clear reporting of clinical information of the participants?	8. Were the outcomes or follow up results of cases clearly reported?	9. Was there clear reporting of the presenting site(s)/clinic(s) demographic information?	10. Was statistical analysis appropriate?
NR	Caston	2017	Y	Y	Y	N	Y	Y	Y	Y	N	NI	Low risk	NA
NR	Gerlach	2019	Y	Y	PY	N	PY	Y	Y	Y	N	NI	Low risk	NA
NR	Haidar	2017	Y	Y	Y	N	PY	Y	Y	NI	Y	Y	Low risk	NA
NR	Munita	2017	Y	Y	PY	PY	PY	Y	N	Y	Y	NI	Unclear risk	NA
NR	Dinh	2017	Y	PY	PY	Y	PY	Y	Y	Y	N	NI	Unclear risk	NA
NR	Xipell	2018	Y	PY	PY	PY	PY	Y	Y	Y	Y	NI	Unclear risk	NA
Note: A risk of bias assessment was not conducted for abstract only publications
